# Supplementary material for: Novel COX11 Mutations Associated with Mitochondrial Disorder: Functional Characterization in Patient Fibroblasts and Saccharomyces cerevisiae
Source: Int J Mol Sci. 2023 Nov 23;24(23):16636. doi: 10.3390/ijms242316636 (PMC10706101; doi:10.3390/ijms242316636)
Supplement: Supplementary file 1 [file ijms-24-16636-s001.zip]

Archive with 2 entries (2 files):
- Suppl Figures_final.pptx
- Supplementary Tables.pdf
